# Supplementary material for: Bioassay-Guided Isolation of New Flavonoid Glycosides from Platanus × acerifolia Leaves and Their Staphylococcus aureus Inhibitory Effects
Source: Molecules. 2022 Aug 23;27(17):5357. doi: 10.3390/molecules27175357 (PMC9457999; doi:10.3390/molecules27175357)
Supplement: Supplementary file 1 [file molecules-27-05357-s001.zip]

Archive with 1 entries (1 files):
- molecules-1847742-supplementary.pdf
